# Supplementary material for: Testing Protein Stress Signals in Peripheral Immunocytes Under the Same Treatment Capable of Decreasing the Incidence of Alzheimer’s Disease in Bladder Cancer Patients
Source: Curr Issues Mol Biol. 2025 May 26;47(6):392. doi: 10.3390/cimb47060392 (PMC12191531; doi:10.3390/cimb47060392)
Supplement: Supplementary file 1 [file cimb-47-00392-s001.zip]

Archive with 3 entries (3 files):
- cimb-3480209 Table S1.xlsx
- cimb-3480209 Table S2.xlsx
- Tables legends.pdf
