# Supplementary material for: Testing Protein Stress Signals in Peripheral Immunocytes Under the Same Treatment Capable of Decreasing the Incidence of Alzheimer’s Disease in Bladder Cancer Patients
Source: Curr Issues Mol Biol. 2025 May 26;47(6):392. doi: 10.3390/cimb47060392 (PMC12191531; doi:10.3390/cimb47060392)
Supplement: Supplementary file 1 [file cimb-47-00392-s001.zip › cimb-3480209 Table S1.xlsx]

## Sheet: Sheet1
		Sample	Primary	Cap	Peak	Name	Position	MW (kDa)	Height	Area	% Area	Width	S/N	Baseline		cap				TP
		pre1	p-eIF2a	P1:2	2		420	41	1606.4	21996.4		12.9	110.6	148.3		2	Sample	pre1	Area	1.65015e+06
		post BCG1	p-eIF2a	P1:3	1		418	41	2620.7	28588.3		10.2	185.4	154.7		3	Sample	post BCG1	Area	2.10132e+06
		pre2	p-eIF2a	P1:4	1		422	42	276.8	2975		10.1	17.5	116		4	Sample	pre2	Area	562062
		post BCG2	p-eIF2a	P1:5	1		420	42	2254	31316.1		13.1	166	144.9		5	Sample	post BCG2	Area	2.03604e+06
		pre3	p-eIF2a	P1:6	1		417	41	150.1	2066.5		12.9	12.7	157.1		6	Sample	pre3	Area	560473
		post BCG3	p-eIF2a	P1:7	1		418	41	5518.2	58709.3		10	362.7	153.1		7	Sample	post BCG3	Area	2.00001e+06
		pre4	p-eIF2a	P1:8	1		421	42	93.7	780.7		7.8	5.1	137.7		8	Sample	pre4	Area	895391
		postBCG4	p-eIF2a	P1:9	1		420	42	2665.5	28795.3		10.1	140.1	187.6		9	Sample	postBCG4	Area	1.54946e+06
		pre5	p-eIF2a	P1:10	1		421	42	871.7	9776.7		10.5	69.7	166.4		10	Sample	pre5	Area	597840
		postBCG5	p-eIF2a	P1:11	1		421	41	3282.7	37691.2		10.8	173.4	203.9		11	Sample	postBCG5	Area	1668266
		pre6	p-eIF2a	P1:12	1		419	40	95	1469.5		14.5	4.2	144.2		12	Sample	pre6	Area	261167
		postBCG6	p-eIF2a	P1:13	1		420	41	4705	53905.9		10.8	252.2	253.8		13	Sample	postBCG6	Area	1882863
		Sample	Primary	Cap	Peak	Name	Position	MW (kDa)	Height	Area	% Area	Width	S/N	Baseline
		pre1	eIF2a	P2:2	1		420	41	2136.7	23907.2		10.5	41	1609.2
		post BCG1	eIF2a	P2:3	1		418	41	7877.5	80014.9		9.5	163.6	1593.7
		pre2	eIF2a	P2:4	1		417	42	190.7	1511.7		7.4	5.8	1054
		post BCG2	eIF2a	P2:5	1		421	42	4805.9	75444.3		14.7	60.8	2025.1
		pre3	eIF2a	P2:6	1		417	42	155.1	776.4		4.7	2.4	1303.4
		post BCG3	eIF2a	P2:7	1		417	41	13781.7	132328		9	232.1	1545.9
		pre4	eIF2a	P2:8	1		415	39	36.4	84.3		2.2	0.4	780.7
		postBCG4	eIF2a	P2:9	1		420	41	5402.2	49874.7		8.7	117.5	1356.1
		pre5	eIF2a	P2:10	1		419	42	547.4	12413.2		21.3	9.7	1044.3
		postBCG5	eIF2a	P2:11	1		420	41	5609.3	107236		18	71.2	1287.4
		pre6	eIF2a	P2:12	1		405	37	220.2	2748.8		11.7	3.1	1117.9
		postBCG6	eIF2a	P2:13	1		419	41	7794.2	104101		12.5	91.2	1711.3

## Sheet: Sheet2
p-PERK
	Sample	Primary	Cap	Peak	Name	Position	MW (kDa)	Height	Area	% Area	Width	S/N	Baseline		cap			TP
	pre1	p-PERK	P1:14	4		548	169	3271.4	88927.8		25.5	26.7	8070.9		14	Sample	pre1	1.26252e+06
	post BCG1	p-PERK	P1:15	5		555	178	32001.8	995668		29.2	198.3	4170.2		15	Sample	post BCG1	1.69265e+06
	pre2	p-PERK	P1:16	4		564	188	1358.7	48015.1		33.2	7.8	5144.6		16	Sample	pre2	232988
	post BCG2	p-PERK	P1:17	4		556	179	21335.9	603392		26.6	130.9	4773.1		17	Sample	post BCG2	1.17672e+06
	pre3	p-PERK	P1:18	4		569	198	492.2	13019.8		24.9	3.7	6816.2		18	Sample	pre3	420130
	post BCG3	p-PERK	P1:19	5		555	181	48071.3	1.46407e+06		28.6	269.6	3333.1		19	Sample	post BCG3	1.61108e+06
	pre4	p-PERK	P1:20	4		559	182	3405.3	255568		70.5	28.4	4121.7		20	Sample	pre4	86992.9
	postBCG4	p-PERK	P1:21	4		558	178	32566.9	670726		19.3	288.9	4073.2		21	Sample	postBCG4	716625
	pre5	p-PERK	P1:22	4		556	174	2618.4	83392.5		29.9	16.4	5570.7		22	Sample	pre5	427442
	postBCG5	p-PERK	P1:23	5		559	182	16967.7	480930		26.6	115.7	2936.2		23	Sample	postBCG5	1.10964e+06
	pre6	p-PERK	P1:24	4		560	179	2464.3	94353.3		36	17.7	5002.4		24	Sample	pre6	222240
	postBCG6	p-PERK	P1:25	4		558	177	36465.1	703825		18.1	220.5	2800.1		25	Sample	postBCG6	1.56047e+06
PERK
	Sample	Primary	Cap	Peak	Name	Position	MW (kDa)	Height	Area	% Area	Width	S/N	Baseline
	pre1	PERK	P2:14	3		510	125	283.8	2637.7		8.7	9.9	554.5
	post BCG1	PERK	P2:15	3		510	126	31027.2	559168		16.9	1281.9	249.3
	pre2	PERK	P2:16	3		512	125	241	3098.6		12.1	14.6	250.7
	post BCG2	PERK	P2:17	2		511	126	22745.4	384044		15.9	754.9	540.1
	pre3	PERK	P2:18	2		510	125	2401.5	38521.7		15.1	112.6	269.7
	post BCG3	PERK	P2:19	2		510	127	30382.3	646443		20	1038.1	634.7
	pre4	PERK	P2:20	2		509	127	1981.3	35943.5		17	94.1	235.3
	postBCG4	PERK	P2:21	2		512	124	19340	249913		12.1	827.5	306.5
	pre5	PERK	P2:22	2		512	127	4375.4	83590.4		17.9	226	185.8
	postBCG5	PERK	P2:23	2		511	126	20930.5	369525		16.6	854.8	272.4
	pre6	PERK	P2:24	2		510	124	4466.3	65481.2		13.8	253.3	426.6
	postBCG6	PERK	P2:25	2		512	125	31954.1	493008		14.5	1834.9	176.9

## Sheet: Sheet3
		Sample	Primary	Cap	Peak	Name	Position	MW (kDa)	Height	Area	% Area	Width	S/N	Baseline		cap				TP
		pre1	CHOP	P2:2	1		328	28	50041.8	482091		9.1	248.2	9593		2	Sample	pre1	Area	1.65015e+06
		post BCG1	CHOP	P2:3	1		327	29	162504	1.47254e+06		8.5	745	6211.2		3	Sample	post BCG1	Area	2.10132e+06
		pre2	CHOP	P2:4	1		324	28	3440.9	31997.4		8.7	18.9	5772.1		4	Sample	pre2	Area	562062
		post BCG2	CHOP	P2:5	1		325	28	32558.5	307350		8.9	175.9	8639.2		5	Sample	post BCG2	Area	2.03604e+06
		pre3	CHOP	P2:6	1		324	28	9943.1	93548.9		8.8	58.5	6814.4		6	Sample	pre3	Area	560473
		post BCG3	CHOP	P2:7	1		326	29	98722.6	937717		8.9	549.6	6966.5		7	Sample	post BCG3	Area	2.00001e+06
		pre4	CHOP	P2:8	1		327	28	973.7	5087		4.9	4.4	7304.4		8	Sample	pre4	Area	895391
		postBCG4	CHOP	P2:9	1		326	28	13852.7	145753		9.9	47	8208.2		9	Sample	postBCG4	Area	1.54946e+06
		pre5	CHOP	P2:10	1		325	28	1204.1	29618.2		23.1	6.6	8198.2		10	Sample	pre5	Area	597840
		postBCG5	CHOP	P2:11	1		327	28	48635.4	399214		7.7	193.1	11496.2		11	Sample	postBCG5	Area	1668266
		pre6	CHOP	P2:12	1		326	28	8581	84112.7		9.2	30.2	6435.9		12	Sample	pre6	Area	261167
		postBCG6	CHOP	P2:13	1		327	28	73360.4	695965		8.9	349.1	6397.2		13	Sample	postBCG6	Area	1882863

## Sheet: Sheet4
		Sample	Primary	Cap	Peak	Name	Position	MW (kDa)	Height	Area	% Area	Width	S/N	Baseline		cap				TP
		pre1	BCL2 mouse	P2:2	1		361	32	7332.2	107336		13.8	293.8	552.1		2	Sample	pre1	Area	1.65015e+06
		post BCG1	BCL2 mouse	P2:3	1		360	32	32172	371213		10.8	919.9	541.3		3	Sample	post BCG1	Area	2.10132e+06
		pre2	BCL2 mouse	P2:4	1		360	32	8415.3	84469		9.4	327.2	348.1		4	Sample	pre2	Area	562062
		post BCG2	BCL2 mouse	P2:5	1		361	32	41665.8	424478		9.6	1236.9	696.1		5	Sample	post BCG2	Area	2.03604e+06
		pre3	BCL2 mouse	P2:6	1		360	32	1689.2	34989.7		19.5	32.9	987.2		6	Sample	pre3	Area	560473
		post BCG3	BCL2 mouse	P2:7	1		364	32	36581.7	413088		10.6	914.7	686.9		7	Sample	post BCG3	Area	2.00001e+06
		pre4	BCL2 mouse	P2:8	1		363	32	1399.7	13646.3		9.2	44.1	298.2		8	Sample	pre4	Area	895391
		postBCG4	BCL2 mouse	P2:9	1		362	32	42841.6	437866		9.6	938.6	651.7		9	Sample	postBCG4	Area	1.54946e+06
		pre5	BCL2 mouse	P2:10	1		360	32	5816.7	102463		16.5	127.2	1063.2		10	Sample	pre5	Area	597840
		postBCG5	BCL2 mouse	P2:11	1		363	32	740.4	8928.4		11.3	23.4	517.7		11	Sample	postBCG5	Area	1668266
		pre6	BCL2 mouse	P2:12	1		365	31	689.1	15243.3		20.8	17.4	311.6		12	Sample	pre6	Area	261167
		postBCG6	BCL2 mouse	P2:13	1		364	31	4996.7	86555.9		16.3	129	486.6		13	Sample	postBCG6	Area	1882863
		Sample	Primary	Cap	Peak	Name	Position	MW (kDa)	Height	Area	% Area	Width	S/N	Baseline
		pre1	A1	P1:2	1		344	27	2933.5	33606		10.8	7.1	25923.4
		post BCG1	A1	P1:3	2		344	28	809.4	49488.9		57.4	2.5	24724.8
		pre2	A1	P1:4	1		342	28	3217.6	38759.4		11.3	10.9	20832.3
		post BCG2	A1	P1:5	1		344	27	3343.2	36092.2		10.1	10.9	24247.1
		pre3	A1	P1:6	1		341	27	1971.1	19027.5		9.1	4.5	24112.4
		post BCG3	A1	P1:7	1		345	28	2542.7	27863.8		10.3	6.4	26710.3
		pre4	A1	P1:8	1		341	27	1018	11324.4		10.5	2	22169.1
		postBCG4	A1	P1:9	1		345	27	3379.9	48809.5		13.6	6.5	27358.8
		pre5	A1	P1:10	1		341	26	1193.7	12584.7		9.9	2.3	25453.7
		postBCG5	A1	P1:11	1		346	27	3499.2	43203.7		11.6	6.8	28750.3
		pre6	A1	P1:12	1		348	28	3351.7	47671.3		13.4	7.2	25596.6
		postBCG6	A1	P1:13	1		344	27	2840.7	43969		14.5	5.6	30184.1

## Sheet: Sheet5
	Sample	Primary	Cap	Peak	Name	Position	MW (kDa)	Height	Area	% Area	Width	S/N	Baseline		cap			TP
	pre1	p-IRE1a	P1:14	5		562	209	4924.9	172685		32.9	27.1	8028.9		14	Sample	pre1	1.26252e+06
	post BCG1	p-IRE1a	P1:15	4		569	221	26652.2	679295		23.9	158.1	7734.3		15	Sample	post BCG1	1.69265e+06
	pre2	p-IRE1a	P1:16	4		572	225	11373.1	303771		25.1	85.4	5942.1		16	Sample	pre2	232988
	post BCG2	p-IRE1a	P1:17	5		570	218	28694	767166		25.1	192.3	3965.9		17	Sample	post BCG2	1.17672e+06
	pre3	p-IRE1a	P1:18	5		558	199	2090.2	59961.7		27	13.2	5050.6		18	Sample	pre3	420130
	post BCG3	p-IRE1a	P1:19	5		568	219	54309.6	1494958		25.9	357.5	5362.7		19	Sample	post BCG3	1.61108e+06
	pre4	p-IRE1a	P1:20	5		577	239	3425.5	91856.8		25.2	24.4	4091.3		20	Sample	pre4	86992.9
	postBCG4	p-IRE1a	P1:21	4		569	214	25896.7	536531		19.5	195.1	4556.2		21	Sample	postBCG4	716625
	pre5	p-IRE1a	P1:22	5		573	224	3478	85245.3		23	32.7	4520.1		22	Sample	pre5	427442
	postBCG5	p-IRE1a	P1:23	5		571	224	19752.1	527208		25.1	168.6	3609.5		23	Sample	postBCG5	1.10964e+06
	pre6	p-IRE1a	P1:24	6		565	199	1782.8	25606.3		13.5	14.2	4949.4		24	Sample	pre6	222240
	postBCG6	p-IRE1a	P1:25	5		570	208	28510.3	385665		12.7	201.6	4644.6		25	Sample	postBCG6	1.56047e+06
	Sample	Primary	Cap	Peak	Name	Position	MW (kDa)	Height	Area	% Area	Width	S/N	Baseline
	pre1	IRE1a	P2:14	4		509	102	59.4	559.6		8.8	2.1	397.3
	post BCG1	IRE1a	P2:15	4		523	127	30605.9	461153		14.2	1298.3	287.9
	pre2	IRE1a	P2:16	2		526	129	7885	138953		16.6	291.5	423
	post BCG2	IRE1a	P2:17	4		526	128	19045.5	349225		17.2	923.4	176.1
	pre3	IRE1a	P2:18	3		521	129	63.5	165.9		2.5	3	261.5
	post BCG3	IRE1a	P2:19	3		524	129	37014.5	644161		16.3	1077.9	302.4
	pre4	IRE1a	P2:20	2		525	123	140.5	3881.7		26	6.3	194.9
	postBCG4	IRE1a	P2:21	2		525	125	18836.6	251994		12.6	1085.6	162.6
	pre5	IRE1a	P2:22	3		525	127	2876	40046.3		13.1	149.5	243.9
	postBCG5	IRE1a	P2:23	4		524	128	19430.6	305616		14.8	1067.5	160
	pre6	IRE1a	P2:24	2		530	126	105.8	1904.2		16.9	5.5	138.3
	postBCG6	IRE1a	P2:25	2		528	124	35791.9	411733		10.8	1795	313.6

## Sheet: Sheet6
	ATF6 precursor
	Sample	Primary	Cap	Peak	Name	Position	MW (kDa)	Height	Area	% Area	Corr. Area	Width	S/N	Baseline		cap
	pre1	ATF6	P1:14	4		483	98	16310.1	279135		364839	16.1	192.6	1769.6		14	Sample	pre1	1.26252e+06
	post BCG1	ATF6	P1:15	4		480	92	950	16977.4		16551.2	16.8	11.1	2267.6		15	Sample	post BCG1	1.69265e+06
	pre2	ATF6	P1:16	4		484	97	6522.3	95538.4		676658	13.8	68.9	1198.2		16	Sample	pre2	232988
	post BCG2	ATF6	P1:17	4		483	101	1528.3	36695.5		51459.5	22.6	25.3	2270.2		17	Sample	post BCG2	1.17672e+06
	pre3	ATF6	P1:18	4		483	98	2922.3	47027.5		184711	15.1	31.1	1283.6		18	Sample	pre3	420130
	post BCG3	ATF6	P1:19	3		481	96	1014.4	16317.5		16713.3	15.1	15.3	2344.5		19	Sample	post BCG3	1.61108e+06
	pre4	ATF6	P1:20	4		487	99	191	1431.7		27156.9	7	2.6	1037.1		20	Sample	pre4	86992.9
	postBCG4	ATF6	P1:21	4		480	99	813.6	18805.1		43302	21.7	12.6	2044.3		21	Sample	postBCG4	716625
	pre5	ATF6	P1:22	4		483	95	360	3872		14947.8	10.1	5.5	1426.1		22	Sample	pre5	427442
	postBCG5	ATF6	P1:23	4		482	96	1921	53589.6		79693.3	26.2	30.2	1606.4		23	Sample	postBCG5	1.10964e+06
	pre6	ATF6	P1:24	4		485	98	3069.1	46250.9		343416	14.2	54	1094.6		24	Sample	pre6	222240
	postBCG6	ATF6	P1:25	5		486	102	1949.8	41816.9		44220.2	20.1	28.3	1689		25	Sample	postBCG6	1.56047e+06

## Sheet: Sheet7
XBP1s
	Sample	Primary	Cap	Peak	Name	Position	MW (kDa)	Height	Area	% Area	Corr. Area	Width	S/N	Baseline		cap				TP
	pre1	XBP1	P1:2	3		433	57	1636	17967.4		17967.4	10.3	34.1	1748.1		2	Sample	pre1	Area	1.65015e+06
	post BCG1	XBP1	P1:3	3		430	57	10346.2	162465		127582	14.8	183.8	1139.7		3	Sample	post BCG1	Area	2.10132e+06
	pre2	XBP1	P1:4	3		432	57	0	0.1		0.2	6.4	0	1069.3		4	Sample	pre2	Area	562062
	post BCG2	XBP1	P1:5	3		431	57	9279.7	122298		99119.2	12.4	128.1	1217.3		5	Sample	post BCG2	Area	2.03604e+06
	pre3	XBP1	P1:6	3		436	59	49.1	180.5		531.3	3.5	0.8	1182		6	Sample	pre3	Area	560473
	post BCG3	XBP1	P1:7	3		432	57	7060.4	135221		111567	18	98.5	1081.3		7	Sample	post BCG3	Area	2.00001e+06
	pre4	XBP1	P1:8	3		436	59	567.6	5841.8		10766	9.7	6.9	1366.9		8	Sample	pre4	Area	895391
	postBCG4	XBP1	P1:9	3		433	58	3968.1	77762.5		82815.8	18.4	45.4	1254.4		9	Sample	postBCG4	Area	1.54946e+06
	pre5	XBP1	P1:10	3		435	57	608.3	3370.1		9302.1	5.2	7.8	1569.7		10	Sample	pre5	Area	597840
	postBCG5	XBP1	P1:11	3		432	58	3258.2	66715.6		65991.3	19.2	43.6	1079.2		11	Sample	postBCG5	Area	1668266
	pre6	XBP1	P1:12	3		435	57	0	0.1		0.4	5.6	0	944.4		12	Sample	pre6	Area	261167
	postBCG6	XBP1	P1:13	3		428	56	484.9	5640.4		4943.3	10.9	6.1	2028.4		13	Sample	postBCG6	Area	1882863

## Sheet: Sheet8
	ATF6(N)
	Sample	Primary	Cap	Peak	Name	Position	MW (kDa)	Height	Area	% Area	Corr. Area	Width	S/N	Baseline		cap
	pre1	ATF6	P1:14	3		450	62	1395.6	14700.6		19214.3	9.9	16.5	1682		14	Sample	pre1	1.26252e+06
	post BCG1	ATF6	P1:15	3		448	62	9771	89586.7		87337.6	8.6	114.1	2084.6		15	Sample	post BCG1	1.69265e+06
	pre2	ATF6	P1:16	3		439	59	0	0.1		0.9	11.3	0	1082.2		16	Sample	pre2	232988
	post BCG2	ATF6	P1:17	3		451	62	12194.3	96245		134968	7.4	202.2	2065.2		17	Sample	post BCG2	1.17672e+06
	pre3	ATF6	P1:18	3		438	59	287.6	2700.4		10606.5	8.8	3.1	1224.2		18	Sample	pre3	420130
	post BCG3	ATF6	P1:19	2		450	63	17113.6	134804		138074	7.4	258.2	2178.9		19	Sample	post BCG3	1.61108e+06
	pre4	ATF6	P1:20	3		453	63	140.3	1183.8		22456	7.9	1.9	979.4		20	Sample	pre4	86992.9
	postBCG4	ATF6	P1:21	3		452	63	8667.1	69495.8		160026	7.5	134.4	1845.4		21	Sample	postBCG4	716625
	pre5	ATF6	P1:22	3		453	63	2980.2	24228.9		93536.6	7.6	45.5	1321.8		22	Sample	pre5	427442
	postBCG5	ATF6	P1:23	3		452	63	7188.6	63625		94617.1	8.3	112.9	1566.4		23	Sample	postBCG5	1.10964e+06
	pre6	ATF6	P1:24	3		446	60	119.6	990.9		7357.4	7.8	2.1	979.2		24	Sample	pre6	222240
	postBCG6	ATF6	P1:25	3		454	62	1315.3	16844.3		17812.4	12	19.1	1621.2		25	Sample	postBCG6	1.56047e+06

## Sheet: Sheet9
	Sample	Primary	Cap	Peak	Name	Position	MW (kDa)	Height	Area	% Area	Width	S/N	Baseline				cap			TP
	pre1	Oasis	P1:14	1		407	50	7262.8	90417.1		11.7	133.9	1121.3				14	Sample	pre1	1.26252e+06
	post BCG1	Oasis	P1:15	1		406	49	9868.7	147419		14	209.7	942.2				15	Sample	post BCG1	1.69265e+06
	pre2	Oasis	P1:16	1		407	50	224.6	2378.4		9.9	2.9	697.3				16	Sample	pre2	232988
	post BCG2	Oasis	P1:17	1		409	50	10085.5	137176		12.8	184.9	833				17	Sample	post BCG2	1.17672e+06
	pre3	Oasis	P1:18	1		404	49	515.8	7860.7		14.3	9.5	674.8				18	Sample	pre3	420130
	post BCG3	Oasis	P1:19	1		409	49	10863.2	145291		12.6	206.6	1142.2				19	Sample	post BCG3	1.61108e+06
	pre4	Oasis	P1:20	1		411	51	60.8	107.6		1.7	1.2	456.2				20	Sample	pre4	86992.9
	postBCG4	Oasis	P1:21	1		412	50	8214	88776.8		10.2	193.6	1171.4				21	Sample	postBCG4	716625
	pre5	Oasis	P1:22	1		412	50	2873.9	35286.4		11.5	73.5	700.7				22	Sample	pre5	427442
	postBCG5	Oasis	P1:23	1		412	50	9420.9	101094		10.1	236.7	1012.2				23	Sample	postBCG5	1.10964e+06
	pre6	Oasis	P1:24	1		408	49	82.9	811.6		9.2	2.3	563.6				24	Sample	pre6	222240
	postBCG6	Oasis	P1:25	1		416	50	4339.8	70629.9		15.3	81.7	753.3				25	Sample	postBCG6	1.56047e+06

## Sheet: Sheet10
	Sample	Primary	Cap	Peak	Name	Position	MW (kDa)	Height	Area	% Area	Width	S/N	Baseline		cap				TP
	pre1	BiP	P1:2	1		457	72	5402.8	79530.1		13.8	336.3	133.3		2	Sample	pre1	Area	1.65015e+06
	post BCG1	BiP	P1:3	2		456	70	7764.8	126634		15.3	402	226.3		3	Sample	post BCG1	Area	2.10132e+06
	pre2	BiP	P1:4	1		457	73	1783.9	20122.4		10.6	74.3	197.7		4	Sample	pre2	Area	562062
	post BCG2	BiP	P1:5	1		456	70	6848.4	114074		15.6	505.8	354.2		5	Sample	post BCG2	Area	2.03604e+06
	pre3	BiP	P1:6	1		457	72	4747.9	58674		11.6	285.3	227.8		6	Sample	pre3	Area	560473
	post BCG3	BiP	P1:7	2		455	69	12500.4	194857		14.6	570	258.7		7	Sample	post BCG3	Area	2.00001e+06
	pre4	BiP	P1:8	1		457	73	963.5	12153.9		11.9	47.3	163.5		8	Sample	pre4	Area	895391
	postBCG4	BiP	P1:9	1		457	70	12707.6	175198		13	493.3	246.3		9	Sample	postBCG4	Area	1.54946e+06
	pre5	BiP	P1:10	1		457	71	3703.2	44585.2		11.3	146.8	245.3		10	Sample	pre5	Area	597840
	postBCG5	BiP	P1:11	1		457	69	9219.6	128704		13.1	457.1	226.4		11	Sample	postBCG5	Area	1668266
	pre6	BiP	P1:12	2		458	72	2916.5	37269.5		12	149.9	196.8		12	Sample	pre6	Area	261167
	postBCG6	BiP	P1:13	3		457	71	10686.5	136825		12	446.1	357.3		13	Sample	postBCG6	Area	1882863

[truncated: 1 more sheets: Sheet11]
