# Supplementary material for: Testing Protein Stress Signals in Peripheral Immunocytes Under the Same Treatment Capable of Decreasing the Incidence of Alzheimer’s Disease in Bladder Cancer Patients
Source: Curr Issues Mol Biol. 2025 May 26;47(6):392. doi: 10.3390/cimb47060392 (PMC12191531; doi:10.3390/cimb47060392)
Supplement: Supplementary file 1 [file cimb-47-00392-s001.zip › cimb-3480209 Table S2.xlsx]

## Sheet: Sheet1
		patients	1	2	3	4	5	6
	p-eIF2a/TP	pre BCG	0.0174223	0.0127689	0.00491991	0.00897774	0.0228733	0.00660996
	p-eIF2a/TP	post BCG	0.0168895	0.0266131	0.0364409	0.0401814	0.0339128	0.0345448
	change by BCG		-0.00053283	0.0138441	0.031521	0.0312037	0.0110395	0.0279348
		%gain/loss	-3	52	86.5	76.6	32.5	80.8
		patients	1	2	3	4	5	6
	p-eIF2/eIF2a	pre BCG	0.849037	1.96759	2.66366	9.29762	0.787642	14.69
	p-eIF2/eIF2a	post BCG	0.357283	0.415089	0.443663	0.601462	0.350918	0.517824
	p-eIF2/eIF2a change		-0.491754	-1.5525	-2.22	-8.69616	-0.436724	-14.1722
		%gain/loss	-57.9	-78.9	-83.3	-93.3	-55.4	-96.5

## Sheet: Sheet2
			1	2	3	4	5	6
	p-PERK/TP	preBCG	0.0704371	4.29207e-06	0.0728299	2.06597	2.3395e-06	0.255197
	p-PERK/TP	post BCG	0.588231	0.512776	0.908756	0.935952	0.43341	0.451035
change in p-PERK byBCG			0.517794	0.512772	0.835926	-1.13002	0.433408	0.195838
		%gain/loss	94.69	-99.99	91.9858	-54.6968	99.9995	43.4197
		patients	pre1	pre2	pre3	pre4	pre5	pre6
p-PERK/PERK		preBCG	0.114198	15.4987	0.337893	7.04568	0.994431	1.44077
p-PERK/PERK		postBCG	1.78062	1.57116	0.226481	2.68385	1.30149	1.42761
		change	1.66642	-13.9276	-0.111412	-4.36183	0.307054	-0.013154
		%gain/loss	93.5866	-89.8627	-32.9725	-61.9079	23.5926	-0.912987

## Sheet: Sheet3
						%gain/loss						%gain/loss		28kDa			%gain/loss
cap	treatment	A1-28kDa	TP	A1/TP	A1 change		cap	treatment	Bcl2	Bcl2/TP	BCL2 change			CHOP/TP		CHOP change
2	preBCG1	33120	1650153	0.0200709	0.028064	58.3029	2	pre BCG1	107336	0.0650461	0.11161	63.1793		0.292149		0.408618	58.3101
3	post BCG1	101147	2101323	0.0481349			3	post BCG1	371212	0.176656				0.700767
4	preBCG2	38740	562061	0.0689249	-0.0510775	-74.106	4	pre BCG2	84469	0.150284	0.0581972	27.9148		0.056929		0.094026	62.2874
5	post BCG2	36338	2036041	0.0178474			5	postBCG2	424477	0.208482				0.150955
6	pre BCG3	18968	560472	0.0338429	-0.0198805	-58.7434	6	pre BCG3	34990	0.0624295	0.144114	69.7741		0.166911		0.301945	64.4004
7	post BCG3	27925	2000009	0.0139624			7	post BCG3	413088	0.206543				0.468856
8	pre BCG4	11473	895390	0.0128134	0.0187763	59.438	8	pre BCG4	13646	0.0152403	0.267351	94.607		0.005676		0.088393	93.9661
9	post BCG4	48947	1549462	0.0315897			9	post BCG4	437865	0.282592				0.094069
10	pre BCG5	12486	597839	0.0208852	0.00484329	18.8246	10	pre BCG5	102462	0.171387	-0.166036	-96.8774		0.044037		0.195262	81.5975
11	post BCG5	42922	1668266	0.0257285			11	post BCG5	8928	0.00535166				0.239299
12	pre BCG6	47670	261167	0.182527	-0.161006	-88.2097	12	pre BCG6	15243	0.058365	-0.0123951	-21.2372		0.322065		0.047566	12.8685
13	post BCG6	40520	1882863	0.0215204			13	post BCG6	86555	0.0459699				0.369631

## Sheet: Sheet4
		1	2	3	4	5	6
	IRE1a	91-102/TP								cap	14	15	16	17	18	19	20	21	22	23	24	25
	pre BCG	0.00592	0.58923	0.00875	0.01057	0.13605	9e-07				Sample	Sample	Sample	Sample	Sample	Sample	Sample	Sample	Sample	Sample	Sample	Sample
	post BCG	0.37865	0.47609	0.56725	0.6333	0.34065	0.39164			OASIS/TP	pre1	post BCG1	pre2	post BCG2	pre3	post BCG3	pre4	postBCG4	pre5	postBCG5	pre6	postBCG6
											1.26252e+06	1.69265e+06	232988	1.17672e+06	420130	1.61108e+06	86992.9	716625	427442	1.10964e+06	222240	1.56047e+06
	IRE1a change	0.37273	-0.11314	0.5585	0.62273	0.2046	0.391639				1	2	3	4	5	6
										pre BCG	0.0716166	0.00972712	0.0187102	0.00123688	0.0825525	0.0911048
	%gain/loss	98.4366	-19.2013	98.4575	98.331	60.0616	99.9998			post BCG	0.0870937	0.116575	0.0901826	0.123882	0.0911048	0.045262
									OASIS change		0.0154771	0.106848	0.0714724	0.122645	0.00855223	-0.0458428
	patients	1	2	3	4	5	6		%gain/loss		17.7706	91.6559	79.253	99.0016	9.38724	-50.3187
p-IRE1a/TP	pre BCG	0.13677	1.3038	0.14272	1.15e-05	0.19943	0.13544
181-225kDa	postBCG	0.40132	0.65195	0.92792	0.74869	0.47511	0.02471
p-IRE1a chang		0.26455	-0.65185	0.7852	0.748678	0.27568	-0.11073
	%gain/loss	65.92	-49.9962	84.6194	99.9985	58.0245	-81.7558

## Sheet: Sheet5
	patients	1	2	3	4	5	6
BiP	preBCG	0.048196	0.035801	0.104687	0.013574	0.074577	0.142704
BiP	post BCG	0.060264	0.056028	0.097428	0.11307	0.077149	0.072668
	BiP change	0.012068	0.020227	-0.007259	0.099496	0.002572	-0.070036
	%gain/loss	20.0252	36.1016	-6.934	87.995	3.33381	-49.0778
	patient	1	2	3	4	5	6
GAPDH/TP	pre BCG	0.137678	0.006663	0.08513	0.007892	0.051188	0.002691
GAPDH/TP	post BCG	0.146385	0.09782	0.117161	0.131268	0.116724	0.06496
GAPDH change		0.008707	0.091157	0.032031	0.123376	0.065536	0.062269
%gain/loss		5.94801	93.1885	27.3393	93.9879	56.1461	95.8575

## Sheet: Sheet6
		Patients	1	2	3	4	5	6
ATF6	92-100kDa	pre BCG	0.288978	2.90427	0.439652	0.312174	0.0349704	1.54525
		post BCG	0.00977829	0.0437315	0.010374	0.0604249	0.071819	0.0283378
		change	-0.2792	-2.86053	-0.429278	-0.251749	0.0368486	-1.51691
	%gain/loss		-96.6162	-98.4942	-97.6404	-80.6438	51.3076	-98.1661
			patients	1	2	3	4	5	6
	62kDa	ATF6(N)	pre BCG	0.01522	3.862e-06	0.02524	0.25813	0.21882	0.0331
	62kDa	ATF6(N)	post BCG	0.05159	0.11469	0.0857	0.2233	0.08526	0.01141
		change		0.03637	0.114686	0.06046	-0.03483	-0.13356	-0.02169
		%gain/loss		70.5	99.9	70.5	-13.5	-61	-65.5

## Sheet: Sheet7
		patients	1	2	3	4	5	6
	XBP1s	pre BCG	0.010888	3.55833e-07	0.000947	0.012023	0.015559	1.53159e-06
	XBP1s	post BCG	0.060715	0.048682	0.055783	0.053448	0.224896	0.002625
		XBP1s change	0.049827	0.0486816	0.054836	0.041425	0.209337	0.00262347
		%gain/loss	82.067	99.9993	98.3024	77.5052	93.0817	99.9417
